# Supplementary material for: COVID-19 Symptoms and Diagnoses among a Sociodemographically Diverse Cohort of Children from New York City: Lessons from the First Wave, Spring 2020
Source: Int J Environ Res Public Health. 2021 Nov 12;18(22):11886. doi: 10.3390/ijerph182211886 (PMC8623025; doi:10.3390/ijerph182211886)
Supplement: Supplementary file 1 [file ijerph-18-11886-s001.zip]

Archive with 1 entries (1 files):
- ijerph-1410331-supplementary.pdf
